# Supplementary material for: Repetitive DNA Dynamics, Phylogenetic Relationships and Divergence Times in Andean Ctenomys (Rodentia: Ctenomyidae)
Source: Biology (Basel). 2025 Dec 12;14(12):1776. doi: 10.3390/biology14121776 (PMC12731067; doi:10.3390/biology14121776)
Supplement: Supplementary file 1 [file biology-14-01776-s001.zip]

Archive with 1 entries (1 files):
- biology-3945796-supplementary.pdf
